# Supplementary material for: Chronic implantable flexible serpentine probe reveals impaired spatial coding of place cells in epilepsy
Source: Natl Sci Rev. 2024 Nov 15;12(2):nwae402. doi: 10.1093/nsr/nwae402 (PMC11737403; doi:10.1093/nsr/nwae402)
Supplement: nwae402_Supplemental_Files [file nwae402_supplemental_files.zip]

Archive with 3 entries (3 files):
- Movie S1.mp4
- Movie S2.mp4
- Supplementary data.docx
